# Supplementary material for: Histopathological Clues of Enhanced Inflammation in the Placental Tissue of Women with Chronic Venous Disease in Lower Limbs during Pregnancy
Source: J Pers Med. 2024 Jan 12;14(1):87. doi: 10.3390/jpm14010087 (PMC10821220; doi:10.3390/jpm14010087)
Supplement: Supplementary file 1 [file jpm-14-00087-s001.zip]

Archive with 1 entries (1 files):
- jpm-2783623-supplementary.pdf
